# Supplementary material for: Utility of long-read sequencing for All of Us
Source: Nat Commun. 2024 Jan 29;15:837. doi: 10.1038/s41467-024-44804-3 (PMC10822842; doi:10.1038/s41467-024-44804-3)
Supplement: Supplementary file 4 — Supplementary Data 1–8 [file 41467_2024_44804_MOESM4_ESM.xlsx]

## Sheet: DataS1
Supplement Data 1: The table presents the coverage and N50 values for PacBio HiFi, Oxford Nanopore Technologies, and Illumina sequencing technologies. The analysis includes multiple samples, namely HG00514, HG00733, NA19240, NA24385, T662828295, and T668639440.
Sample	ONT	HiFi
HG00514	59.12	41.35
HG00733	68.65	33.22
NA19240	23.48	31.23
NA24385	29.89	37
Average	45.285	35.7
Align N50
Sample	ONT	HiFi
HG00514	18965	11399
HG00733	17433	11428
NA19240	26351	10924
NA24385	19736	10342
Average	20621.2	11023.2
Samples T662828295 and T668639440 Coverage
Sample	Tissue	ONT	HiFi
T662828295	WBC_Autogen	29.2647	8.18263
T662828295	WBC_Chemagen	28.9979	10.5049
T662828295	Whole_Blood_Autogen	28.9207	9.44386
T662828295	Whole_Blood_Chemagen	29.1667	6.46177
T668639440	WBC_Autogen	29.4607	15.7597		`
T668639440	WBC_Chemagen	28.5734	11.5382
T668639440	Whole_Blood_Autogen	29.1642	9.19989
T668639440	Whole_Blood_Chemagen	28.093	5.11304
Min T95		28.9207	6.46177
Max T95		29.2647	10.5049
Min T40		28.093	5.11304
Max T40		29.4607	15.7597
Samples T662828295 and T668639440 Align N50
Sample	Tissue	ONT	HiFi
T662828295	WBC_Autogen	16423	17661
T662828295	WBC_Chemagen	14862	17483
T662828295	WholeBlood_Autogen	14969	17239
T662828295	WholeBlood_Chemagen	14746	17867
T668639440	WBC_Autogen	14573	17630
T668639440	WBC_Chemagen	16759	17636
T668639440	WholeBlood_Autogen	17248	17503
T668639440	WholeBlood_Chemagen	16224	17876
		15725.5	17611.9
Illumina Samples T662828295 and T668639440 Coverage
Sample	Tissue	Illumina
T668639440	WBC_Autogen	38.88
T668639440	WBC_Chemagen	34.19
T668639440	Whole_Blood_Autogen	35.68
T668639440	Whole_Blood_Chemagen	39.3
T662828295	WBC_Autogen	40.64
T662828295	WBC_Chemagen	31.95
T662828295	Whole_Blood_Autogen	41.68
T662828295	Whole_Blood_Chemagen	34.84
Min T95		31.95
Max T95		41.68
Min T40		34.19
Max T40		39.3
Coverage for all samples, tissues, extractions, and technologies
Sample	Tissue	ONT	HiFi	ONT	HiFi
T662828295	WBC_Autogen	29.2647	8.18263	29.26	8.18
T662828295	WBC_Chemagen	28.9979	10.5049	29	10.5
T662828295	Whole_Blood_Autogen	28.9207	9.44386	28.92	9.44
T662828295	Whole_Blood_Chemagen	29.1667	6.46177	29.17	6.46
T668639440	WBC_Autogen	29.4607	15.7597	29.46	15.76
T668639440	WBC_Chemagen	28.5734	11.5382	28.57	11.54
T668639440	Whole_Blood_Autogen	29.1642	9.19989	29.16	9.2
T668639440	Whole_Blood_Chemagen	28.093	5.11304	28.09	5.11
Sample	Tissue	ONT	HiFi	ONT	HiFi
A	WBC_Autogen	29.2647	8.18263	29.26	8.18
A	WBC_Chemagen	28.9979	10.5049	29	10.5
A	Whole_Blood_Autogen	28.9207	9.44386	28.92	9.44
A	Whole_Blood_Chemagen	29.1667	6.46177	29.17	6.46
B	WBC_Autogen	29.4607	15.7597	29.46	15.76
B	WBC_Chemagen	28.5734	11.5382	28.57	11.54
B	Whole_Blood_Autogen	29.1642	9.19989	29.16	9.2
B	Whole_Blood_Chemagen	28.093	5.11304	28.09	5.11

## Sheet: DataS2
Supplement Data 2: Comparison of single nucleotide variants (SNVs), insertions, and deletions identified in samples T662828295 and T668639440 for different tissues: white blood cells (WBC) and whole blood cells. The extractions methods used were Autogen and Chemagen. The table illustrates the unique variants and shared variants between these samples, along with their respective percentages.
T662828295
Whole_Blood_Chemagen
	sample sort	Count	HiFi	ONT	Illumina	Percentage of variant to each case
No-calls	1	3465881	X	X	X
Illumina	2	307325			✓	6.78075
ONT	3	135928		✓		2.99909
ONT-Illumina	4	437657		✓	✓	9.65637
HiFi	5	92147	✓			2.03311
HiFi-Illumina	6	75900	✓		✓	1.67464
HiFi-ONT	7	93172	✓	✓		2.05573		79.3629
All	8	3390184	✓	✓	✓	74.8003		78.5948
Whole_Blood_Autogen
	sample sort	Count	HiFi	ONT	Illumina
No-calls	1	3444229	X	X	X
Illumina	2	303900			✓	6.67331
ONT	3	122123		✓		2.68169
ONT-Illumina	4	164175		✓	✓	3.6051
HiFi	5	110749	✓			2.43192
HiFi-Illumina	6	90069	✓		✓	1.97781
HiFi-ONT	7	103090	✓	✓		2.26374
All	8	3659859	✓	✓	✓	80.3664
WBC_Chemagen
	sample sort	Count	HiFi	ONT	Illumina
No-calls	1	3443729	X	X	X
Illumina	2	292398			✓	6.42003
ONT	3	130497		✓		2.86525
ONT-Illumina	4	195796		✓	✓	4.29899
HiFi	5	107461	✓			2.35946
HiFi-Illumina	6	85028	✓		✓	1.86692
HiFi-ONT	7	109406	✓	✓		2.40217
All	8	3633879	✓	✓	✓	79.7872
WBC_Autogen
	sample sort	Count	HiFi	ONT	Illumina
No-calls	1	3458216	X	X	X
Illumina	2	305714			✓	6.73382
ONT	3	123851		✓		2.72801
ONT-Illumina	4	246079		✓	✓	5.42027
HiFi	5	99010	✓			2.18085
HiFi-Illumina	6	81461	✓		✓	1.7943
HiFi-ONT	7	100070	✓	✓		2.2042
All	8	3583793	✓	✓	✓	78.9386
T668639440
Whole_Blood_Chemagen
	sample sort	Count	HiFi	ONT	Illumina
No-calls	1	2607117	X	X	X
Illumina	2	353967			✓	6.56579
ONT	3	146208		✓		2.71204
ONT-Illumina	4	947108		✓	✓	17.5681
HiFi	5	86097	✓			1.59703
HiFi-Illumina	6	87157	✓		✓	1.61669
HiFi-ONT	7	90325	✓	✓		1.67545
All	8	3680215	✓	✓	✓	68.2649
Whole_Blood_Autogen
	sample sort	Count	HiFi	ONT	Illumina
No-calls	1	2585621	X	X	X
Illumina	2	333150			✓	6.15511
ONT	3	123660		✓		2.28468
ONT-Illumina	4	214086		✓	✓	3.95535
HiFi	5	111132	✓			2.05322
HiFi-Illumina	6	266135	✓		✓	4.91698
HiFi-ONT	7	112455	✓	✓		2.07766
All	8	4251955	✓	✓	✓	78.557
WBC_Chemagen
	sample sort	Count	HiFi	ONT	Illumina
No-calls	1	2573000	X	X	X
Illumina	2	317295			✓	5.84855
ONT	3	122345		✓		2.25513
ONT-Illumina	4	113659		✓	✓	2.09502
HiFi	5	118407	✓			2.18254
HiFi-Illumina	6	107445	✓		✓	1.98048
HiFi-ONT	7	119796	✓	✓		2.20814
All	8	4526247	✓	✓	✓	83.4301
WBC_Autogen
	sample sort	Count	HiFi	ONT	Illumina
No-calls	1	2572245	X	X	X
Illumina	2	318546			✓	5.87079
ONT	3	108306		✓		1.99607
ONT-Illumina	4	50660		✓	✓	0.933662
HiFi	5	124113	✓			2.2874
HiFi-Illumina	6	108562	✓		✓	2.00079
HiFi-ONT	7	124654	✓	✓		2.29737
All	8	4591108	✓	✓	✓	84.6139

## Sheet: DataS3
Supplement Data 3: Comparison of single nucleotide variants (SNVs), insertions, and deletions identified in the exome and intron regions of easy access genes in samples T662828295 and T668639440, separately, for different tissues: white blood cells (WBC) and whole blood cells. The extraction methods used were Autogen and Chemagen. The table illustrates the unique variants and shared variants betw…
Exome
T662828295
Whole_Blood_Chemagen
	sample sort	Count	HiFi	ONT	Illumina	Percentage of variant to each case
No-calls	1	18145	X	X	X
Illumina	2	1247			✓	4.55126
ONT	3	130		✓		0.47447
ONT-Illumina	4	2461		✓	✓	8.98208
HiFi	5	171	✓			0.62411
HiFi-Illumina	6	1852	✓		✓	6.75937
HiFi-ONT	7	123	✓	✓		0.448921		Average of all shared SNPs percentage	HiFi-Illumina	ONT-Illumina
All	8	21415	✓	✓	✓	78.1598		81.3288	8.29285	5.21951
								3.42559	0.624799	0.554211
Whole_Blood_Autogen								Illumina	HiFi-ONT	ONT or HiFi
	sample sort	Count	HiFi	ONT	Illumina
No-calls	1	18078	X	X	X
Illumina	2	850			✓	3.09474
ONT	3	157		✓		0.571616
ONT-Illumina	4	708		✓	✓	2.57773
HiFi	5	186	✓			0.677201
HiFi-Illumina	6	2308	✓		✓	8.40312
HiFi-ONT	7	133	✓	✓		0.484235
All	8	23124	✓	✓	✓	84.1914
WBC_Chemagen
	sample sort	Count	HiFi	ONT	Illumina
No-calls	1	18102	X	X	X
Illumina	2	861			✓	3.13753
ONT	3	110		✓		0.400845
ONT-Illumina	4	957		✓	✓	3.48736
HiFi	5	215	✓			0.783471
HiFi-Illumina	6	2148	✓		✓	7.82742
HiFi-ONT	7	133	✓	✓		0.484659
All	8	23018	✓	✓	✓	83.8787
WBC_Autogen
	sample sort	Count	HiFi	ONT	Illumina
No-calls	1	18194	X	X	X
Illumina	2	823			✓	3.00914
ONT	3	112		✓		0.409506
ONT-Illumina	4	1091		✓	✓	3.98903
HiFi	5	150	✓			0.548446
HiFi-Illumina	6	2110	✓		✓	7.71481
HiFi-ONT	7	141	✓	✓		0.515539
All	8	22923	✓	✓	✓	83.8135
T668639440
Whole_Blood_Chemagen
	sample sort	Count	HiFi	ONT	Illumina
No-calls	1	12551	X	X	X
Illumina	2	1912			✓	5.79517
ONT	3	174		✓		0.527385
ONT-Illumina	4	5627		✓	✓	17.0551
HiFi	5	230	✓			0.697118
HiFi-Illumina	6	2017	✓		✓	6.11342
HiFi-ONT	7	228	✓	✓		0.691056
All	8	22805	✓	✓	✓	69.1207
Whole_Blood_Autogen
	sample sort	Count	HiFi	ONT	Illumina
No-calls	1	12583	X	X	X
Illumina	2	1039			✓	3.15221
ONT	3	118		✓		0.357999
ONT-Illumina	4	1038		✓	✓	3.14918
HiFi	5	205	✓			0.621947
HiFi-Illumina	6	3983	✓		✓	12.084
HiFi-ONT	7	241	✓	✓		0.731167
All	8	26337	✓	✓	✓	79.9035
WBC_Chemagen
	sample sort	Count	HiFi	ONT	Illumina
No-calls	1	12545	X	X	X
Illumina	2	863			✓	2.61523
ONT	3	109		✓		0.330313
ONT-Illumina	4	590		✓	✓	1.78793
HiFi	5	245	✓			0.742447
HiFi-Illumina	6	2826	✓		✓	8.5639
HiFi-ONT	7	274	✓	✓		0.830328
All	8	28092	✓	✓	✓	85.1299
WBC_Autogen
	sample sort	Count	HiFi	ONT	Illumina
No-calls	1	12559	X	X	X
Illumina	2	676			✓	2.04942
ONT	3	118		✓		0.357738
ONT-Illumina	4	240		✓	✓	0.727603
HiFi	5	245	✓			0.742762
HiFi-Illumina	6	2928	✓		✓	8.87676
HiFi-ONT	7	268	✓	✓		0.812491
All	8	28510	✓	✓	✓	86.4332
Intron
T662828295
Whole_Blood_Chemagen
	sample sort	Count	HiFi	ONT	Illumina
No-calls	1	470095	X	X	X
Illumina	2	41848			✓	5.97554
ONT	3	5273		✓		0.752939
ONT-Illumina	4	62847		✓	✓	8.97401
HiFi	5	8401	✓			1.19959
HiFi-Illumina	6	57095	✓		✓	8.15268
HiFi-ONT	7	5411	✓	✓		0.772645		All	HiFi-Illumina	ONT-Illumina
All	8	519447	✓	✓	✓	74.1726		77.4614	9.86966	5.30992
								4.64571	0.813993	0.949634
Whole_Blood_Autogen								Illumina	HiFi-ONT	ONT or HiFi
	sample sort	Count	HiFi	ONT	Illumina
No-calls	1	468012	X	X	X
Illumina	2	30463			✓	4.33696
ONT	3	4981		✓		0.709135
ONT-Illumina	4	20824		✓	✓	2.96467
HiFi	5	9418	✓			1.34082
HiFi-Illumina	6	71535	✓		✓	10.1843
HiFi-ONT	7	5787	✓	✓		0.823884
All	8	559397	✓	✓	✓	79.6402
WBC_Chemagen
	sample sort	Count	HiFi	ONT	Illumina
No-calls	1	469421	X	X	X
Illumina	2	28410			✓	4.0528
ONT	3	4605		✓		0.656922
ONT-Illumina	4	24894		✓	✓	3.55123
HiFi	5	9133	✓			1.30286
HiFi-Illumina	6	70397	✓		✓	10.0424
HiFi-ONT	7	6038	✓	✓		0.861346
All	8	557519	✓	✓	✓	79.5324
WBC_Autogen
	sample sort	Count	HiFi	ONT	Illumina
No-calls	1	469770	X	X	X
Illumina	2	33590			✓	4.79414
ONT	3	5148		✓		0.734749
ONT-Illumina	4	35011		✓	✓	4.99695
HiFi	5	7751	✓			1.10626
HiFi-Illumina	6	65213	✓		✓	9.30754
HiFi-ONT	7	5451	✓	✓		0.777995
All	8	548483	✓	✓	✓	78.2824
T668639440
Whole_Blood_Chemagen
	sample sort	Count	HiFi	ONT	Illumina
No-calls	1	317423	X	X	X
Illumina	2	63816			✓	7.48141
ONT	3	6683		✓		0.783476
ONT-Illumina	4	139954		✓	✓	16.4074
HiFi	5	8632	✓			1.01196
HiFi-Illumina	6	60871	✓		✓	7.13616
HiFi-ONT	7	5401	✓	✓		0.633181
All	8	567637	✓	✓	✓	66.5464
Whole_Blood_Autogen
	sample sort	Count	HiFi	ONT	Illumina
No-calls	1	315437	X	X	X
Illumina	2	36072			✓	4.21905
ONT	3	5226		✓		0.611242
ONT-Illumina	4	29354		✓	✓	3.4333
HiFi	5	10458	✓			1.22319
HiFi-Illumina	6	108014	✓		✓	12.6335
HiFi-ONT	7	7095	✓	✓		0.829844
All	8	658761	✓	✓	✓	77.0499
WBC_Chemagen
	sample sort	Count	HiFi	ONT	Illumina
No-calls	1	314970	X	X	X
Illumina	2	29055			✓	3.39647
ONT	3	4890		✓		0.571631
ONT-Illumina	4	13801		✓	✓	1.61331
HiFi	5	10915	✓			1.27594
HiFi-Illumina	6	90339	✓		✓	10.5604
HiFi-ONT	7	7676	✓	✓		0.897309
All	8	698771	✓	✓	✓	81.6849
WBC_Autogen
	sample sort	Count	HiFi	ONT	Illumina
No-calls	1	313627	X	X	X
Illumina	2	24927			✓	2.90935
ONT	3	4780		✓		0.557896
ONT-Illumina	4	4614		✓	✓	0.538522
HiFi	5	11614	✓			1.35552
HiFi-Illumina	6	93735	✓		✓	10.9403
HiFi-ONT	7	7846	✓	✓		0.915744
All	8	709274	✓	✓	✓	82.7827

## Sheet: DataS4
Supplement Data 4: Average coverage per gene and number of uncovered variants per sample for both challenging and easy access medically relevant genes using PacBio HiFi, Oxford Nanopore Technologies, and Illumina technologies. The samples analyzed are T662828295 and T668639440.
Average coverage per variant HiFi
Easy access genes (4641)
Tissue	T662828295	T668639440
WBC Autogen	9.29	15.22
WBC Chemagen	11.12	11.18
Whole Blood Autogen	10.08	10.02
Whole Blood Chemagen	6.72	5.35
Average	9.3025	10.4425
Challenging genes (386)
Tissue	T662828295	T668639440
WBC Autogen	8.61	13.2
WBC Chemagen	8.62	10.25
Whole Blood Autogen	8.78	8.44
Whole Blood Chemagen	5.9	3.99
Average	7.9775	8.97
Average coverage per variant ONT
Easy access genes (4641)
Tissue	T662828295	T668639440
WBC Autogen	31.14	30.87
WBC Chemagen	31.36	29.13
Whole Blood Autogen	31.02	30
Whole Blood Chemagen	30.46	28.99
Average	30.995	29.7475
Challenging genes (386)
Tissue	T662828295	T668639440
WBC Autogen	30.13	29.49
WBC Chemagen	29.54	28.86
Whole Blood Autogen	29.71	27.54
Whole Blood Chemagen	29.45	25.94
Average	29.7075	27.9575
Average coverage per variant Illumina
Easy access genes (4641)
Tissue	T662828295	T668639440
WBC Autogen	46.67	43.89
WBC Chemagen	36.48	37.83
Whole Blood Autogen	48.7	40.14
Whole Blood Chemagen	39.31	43.58
Average	42.79	41.36
Challenging genes (386)
Tissue	T662828295	T668639440
WBC Autogen	45.71	42.79
WBC Chemagen	35.28	36.36
Whole Blood Autogen	47.78	38.73
Whole Blood Chemagen	37.92	42.71
Average	41.6725	40.1475
Uncovered Variant 386
HiFi
Sample	Tissue	# of uncovered variants
T662828295	WBC Autogen	24
T662828295	WBC Chemagen	23
T662828295	Whole Blood Autogen	22
T662828295	Whole Blood Chemagen	24
T668639440	WBC Autogen	23
T668639440	WBC Chemagen	21
T668639440	Whole Blood Autogen	24
T668639440	Whole Blood Chemagen	32
			24.125	3.36
			21	24	23
ONT
Sample	Tissue	# of uncovered variants
T662828295	WBC Autogen	17
T662828295	WBC Chemagen	21
T662828295	WholeBlood Autogen	8
T662828295	WholeBlood Chemagen	9
T668639440	WBC Autogen	23
T668639440	WBC Chemagen	22
T668639440	WholeBlood Autogen	17
T668639440	WholeBlood Chemagen	22
			17.375	5.93
Illumina			8	23	17.375
Sample	Tissue	# of uncovered variants
T662828295	WBC Autogen	14
T662828295	WBC Chemagen	18
T662828295	Whole Blood Autogen	17
T662828295	Whole Blood Chemagen	16
T668639440	WBC Autogen	16
T668639440	WBC Chemagen	18
T668639440	Whole Blood Autogen	18
T668639440	Whole Blood Chemage	17
			16.75	1.39
			14	18	16.75
Sample	Tissue	HiFi	ONT	Illumina
T662828295	WBC Autogen	24	17	14
T662828295	WBC Chemagen	23	21	18
T662828295	Whole Blood Autogen	22	8	17
T662828295	Whole Blood Chemagen	24	9	16
T668639440	WBC Autogen	23	23	16
T668639440	WBC Chemagen	21	22	18
T668639440	Whole Blood Autogen	24	17	18
T668639440	Whole Blood Chemagen	32	22	17
Uncovered Variant 4641
HiFi
Sample	Tissue	# of uncovered variants
T662828295	WBC Autogen	6
T662828295	WBC Chemagen	0
T662828295	Whole Blood Autogen	0
T662828295	Whole Blood Chemagen	19
T668639440	WBC Autogen	0
T668639440	WBC Chemagen	5
T668639440	Whole Blood Autogen	3
T668639440	Whole Blood Chemagen	87
			0	6	2.33333
ONT
Sample	Tissue	# of uncovered variants
T662828295	WBC Autogen	0
T662828295	WBC Chemagen	0
T662828295	WholeBlood Autogen	0
T662828295	WholeBlood Chemagen	0
T668639440	WBC Autogen	0
T668639440	WBC Chemagen	0
T668639440	WholeBlood Autogen	0
T668639440	WholeBlood Chemagen	0
			0	0
Illumina
Sample	Tissue	# of uncovered variants
T662828295	WBC Autogen	4
T662828295	WBC Chemagen	7
T662828295	Whole Blood Autogen	5
T662828295	Whole Blood Chemagen	8
T668639440	WBC Autogen	6
T668639440	WBC Chemagen	6
T668639440	Whole Blood Autogen	7
T668639440	Whole Blood Chemagen	8
			4	8	6.375

## Sheet: DataS5
Supplement Data 5: Average normalized coverage for the American College of Medical Genetics and Genomics (ACMG) gene set and the F-score ratio of the genes that intersect with the challenging medically relevant genes we analyzed.
Coverage of the 5 genes from ASMG genes list in the the 386 genes
Technology	Sample	Mimimum	Mean	Median	Maximum
HiFi	HG00514	0.660173	0.845408	0.820017	1.14188
HiFi	HG00733	1.2157	1.87486	1.76575	2.93479
HiFi	NA19240	0.579545	0.795802	0.790551	1.06976
HiFi	NA24385	0.494852	0.849005	0.878355	1.17943
Illumina	HG00514	0.910075	1.13042	1.13489	1.34263
Illumina	HG00733	0.960354	1.15898	1.18938	1.31979
Illumina	NA19240	0.981183	1.17372	1.14751	1.34207
Illumina	NA24385	0.908308	1.06917	1.12031	1.21631
ONT	HG00514	0.900764	1.08679	1.06718	1.23894
ONT	HG00733	0.861626	1.06352	1.0522	1.19427
ONT	NA19240	0.85761	1.0727	1.08021	1.2148
ONT	NA24385	1.05529	1.12041	1.08595	1.23227
Coverage of the 68 genes from ASMG genes list in the the 4641 genes
Technology	Sample	Mimimum	Mean	Median	Maximum
HiFi	HG00514	0.703459	0.991974	0.9743	1.28093
HiFi	HG00733	1.50563	2.20809	2.23888	3.04077
HiFi	NA19240	0.5376	0.978974	0.976581	1.35505
HiFi	NA24385	0.439178	1.00283	0.984163	1.32375
Illumina	HG00514	1.00328	1.17123	1.16787	1.39646
Illumina	HG00733	0.991153	1.18319	1.17775	1.48394
Illumina	NA19240	0.988575	1.19412	1.19086	1.47749
Illumina	NA24385	0.502462	1.12109	1.13261	1.31938
ONT	HG00514	0.883847	1.08085	1.06148	1.33665
ONT	HG00733	0.718292	1.08038	1.08248	1.29271
ONT	NA19240	0.676856	1.06713	1.06533	1.56294
ONT	NA24385	0.42654	1.10588	1.10982	1.59865
Comparison of the F-score for the 5 challenging genes between technologies for the HG002 sample
Gene	HiFi	ONT	Illumina
HNF1A	0.9932	0.8633	0.9863
PTEN	0.9623	0.8085	0.9815
STK11	0.8942	0.7042	0.8892
TNNI3	0.56	0.5833	0.8889
Average	0.852425	0.739825	0.936475
Median	0.92825	0.75635	0.93535

## Sheet: DataS6
Supplement Data 6: Genes with average coverage < 1 in Illumina for samples NA24385, HG00514, HG00733, and NA19240, and the number of these genes that are uncovered across samples for both challenging medically relevant genes and easy access genes. Additionally, the genes with average coverage less than 1 for challenging medically relevant genes between Samples T668639440 and T662828295 across the…
Average uncovered gene
Illumina
	386
NA24385/HG002
Chromosome	Start	End	Gene	Average coverage
chr1	65419	71585	OR4F5	0.32
chr2	130521197	130528604	CFC1B	0
chr4	190084412	190085686	DUX4L1	0
chr5	70925030	70953942	SMN1	0.06
chr5	70968166	71025339	NAIP	0.86
chr6	32578769	32589848	HLA-DRB1	0.21
chr11	1995176	2001470	H19	0
chr12	11091287	11092313	TAS2R45	0
chr21	43053191	43076943	CBS	0.61
chr21	43169008	43172805	CRYAA	0.05
chr22	18912777	18936553	PRODH	0.46
HG00514
Chromosome	Start	End	Gene	Average coverage
chr1	152613811	152614098	LCE3B	0
chr2	130521197	130528604	CFC1B	0
chr4	190084412	190085686	DUX4L1	0
chr5	70925030	70953942	SMN1	0.01
chr5	70968166	71025339	NAIP	0.74
chr6	32578769	32589848	HLA-DRB1	0.27
chr11	1995176	2001470	H19	0
chr21	43053191	43076943	CBS	0.62
chr22	18906028	18914238	DGCR6	0
chr22	18912777	18936553	PRODH	0.35
HG00733
Chromosome	Start	End	Gene	Average coverage
chr1	65419	71585	OR4F5	0.35
chr2	130521197	130528604	CFC1B	0
chr4	190084412	190085686	DUX4L1	0
chr5	70925030	70953942	SMN1	0.22
chr5	70968166	71025339	NAIP	0.94
chr6	32578769	32589848	HLA-DRB1	0.89
chr11	1995176	2001470	H19	0
chr21	43053191	43076943	CBS	0.41
chr21	43169008	43172805	CRYAA	0.93
chr22	18906028	18914238	DGCR6	0
chr22	18912777	18936553	PRODH	0.13
NA19240
Chromosome	Start	End	Gene	Average coverage
chr2	130521197	130528604	CFC1B	0
chr4	190084412	190085686	DUX4L1	0
chr5	70049638	70078522	SMN2	0.01
chr5	70925030	70953942	SMN1	0.35
chr11	1995176	2001470	H19	0
chr21	43053191	43076943	CBS	0.3
chr21	43169008	43172805	CRYAA	0.87
chr22	18906028	18914238	DGCR6	0.77
Number of sampeles that have these genes uncovered
Gene	#Samples
CBS	4
CFC1B	4
DUX4L1	4
H19	4
SMN1	4
CRYAA	3
DGCR6	3
HLA-DRB1	3
NAIP	3
PRODH	3
OR4F5	2
LCE3B	1
SMN2	1
TAS2R45	1
	4641
NA24385/HG002
Chromosome	Start	End	Gene	Average coverage
chr6	31982057	32002681	C4A	0
chr6	32014795	32035418	C4B	0.01
chrX	52696896	52707189	SSX2	0.07
chrX	154182596	154196861	OPN1MW	0.88
HG00514
Chromosome	Start	End	Gene	Average coverage
chr1	248488589	248491113	OR2T5	0.06
chr6	31982057	32002681	C4A	0.12
chrX	52696896	52707189	SSX2	0.02
HG00733
Chromosome	Start	End	Gene	Average coverage
chr6	31982057	32002681	C4A	0.23
chr6	32014795	32035418	C4B	0
chrX	52696896	52707189	SSX2	0.17
chrX	154182596	154196861	OPN1MW	0.56
NA19240
Chromosome	Start	End	Gene	Average coverage
chr1	248488589	248491113	OR2T5	0
chr6	31982057	32002681	C4A	0.59
chrX	52696896	52707189	SSX2	0
Count genes per sample
Gene	#Samples
BPY2	4
C4A	4
CDY1	4
CDY2A	4
DAZ1	4
DAZ2	4
DAZ3	4
GOLGA2P2Y	4
HSFY1	4
PRY	4
RBMY1A1	4
SSX2	4
VCY	4
XKRY	4
AMELY	3
DDX3Y	3
KDM5D	3
NLGN4Y	3
PRY2	3
RPS4Y2	3
SRY	3
TBL1Y	3
TSPY1	3
TTTY13	3
USP9Y	3
ZFY	3
C4B	2
OPN1MW	2
OR2T5	2
Samples T668639440 and T662828295	386
Illumina							HiFi						ONT
T668639440							T668639440						T668639440
Whole Blood Chemagen	Start	End	Gene	Average coverage			Chromosome	Start	End	Gene	Average coverage		Chromosome	Start	End	Gene	Average coverage
chr4	190084412	190085686	DUX4L1	0			chr2	130521197	130528604	CFC1B	0		chr2	130521197	130528604	CFC1B	0
chr5	70925030	70953942	SMN1	0.31			chr2	130592165	130599575	CFC1	0		chr2	130592165	130599575	CFC1	0
chr5	70968166	71025339	NAIP	0.9			chr5	70925030	70953942	SMN1	0.67		chr5	70049638	70078522	SMN2	0.69
chr11	1995176	2001470	H19	0			chr7	74796144	74851551	GTF2IRD2	0.43		chr5	70925030	70953942	SMN1	0.48
chr17	36194869	36196758	CCL3L1	0.72			chr7	142391891	142392412	TRBV9	0		chr7	74796144	74851551	GTF2IRD2	0.44
chr21	43092956	43107587	U2AF1	0			chr11	1995176	2001470	H19	0		chr11	1995176	2001470	H19	0.42
chr21	43169008	43172805	CRYAA	0.79			chr11	64590641	64602353	SLC22A12	0.55		chr21	43092956	43107587	U2AF1	0
chr22	18906028	18914238	DGCR6	0			chr21	43053191	43076943	CBS	0		chr21	43169008	43172805	CRYAA	0
chr22	18912777	18936553	PRODH	0.37			chr21	43092956	43107587	U2AF1	0
							chr21	43169008	43172805	CRYAA	0
							chr22	18906028	18914238	DGCR6	0
WBC Chemagen	Start	End	Gene	Average coverage			Chromosome	Start	End	Gene	Average coverage		Chromosome	Start	End	Gene	Average coverage
chr4	190084412	190085686	DUX4L1	0			chr2	130521197	130528604	CFC1B	0		chr2	130521197	130528604	CFC1B	0
chr5	70925030	70953942	SMN1	0.18			chr2	130592165	130599575	CFC1	0		chr2	130592165	130599575	CFC1	0
chr5	70968166	71025339	NAIP	0.76			chr5	70925030	70953942	SMN1	0.85		chr5	70049638	70078522	SMN2	0.47
chr11	1995176	2001470	H19	0			chr7	74796144	74851551	GTF2IRD2	0.85		chr5	70925030	70953942	SMN1	0.61
chr17	36194869	36196758	CCL3L1	0.21			chr11	1995176	2001470	H19	0		chr11	1995176	2001470	H19	0
chr21	43092956	43107587	U2AF1	0			chr21	43053191	43076943	CBS	0.59		chr21	43053191	43076943	CBS	0.7
chr21	43169008	43172805	CRYAA	0.56			chr21	43092956	43107587	U2AF1	0		chr21	43092956	43107587	U2AF1	0
chr22	18906028	18914238	DGCR6	0			chr21	43169008	43172805	CRYAA	0.55		chr21	43169008	43172805	CRYAA	0
chr22	18912777	18936553	PRODH	0.41			chr22	18906028	18914238	DGCR6	0		chr22	18906028	18914238	DGCR6	0.55
Whole Blood Autogen	Start	End	Gene	Average coverage			Chromosome	Start	End	Gene	Average coverage		Chromosome	Start	End	Gene	Average coverage
chr4	190084412	190085686	DUX4L1	0			chr2	130521197	130528604	CFC1B	0		chr2	130521197	130528604	CFC1B	0.98
chr5	70925030	70953942	SMN1	0.28			chr2	130592165	130599575	CFC1	0		chr2	130592165	130599575	CFC1	0
chr5	70968166	71025339	NAIP	0.74			chr4	190084412	190085686	DUX4L1	0		chr5	70049638	70078522	SMN2	0.25
chr11	1995176	2001470	H19	0			chr5	70925030	70953942	SMN1	0.25		chr5	70925030	70953942	SMN1	0.52
chr17	36194869	36196758	CCL3L1	0.49			chr7	74796144	74851551	GTF2IRD2	0.54		chr7	74796144	74851551	GTF2IRD2	0.65
chr21	43092956	43107587	U2AF1	0			chr11	1995176	2001470	H19	0		chr11	1995176	2001470	H19	0
chr21	43169008	43172805	CRYAA	0.79			chr21	43053191	43076943	CBS	0.23		chr21	43053191	43076943	CBS	0.81
chr22	18906028	18914238	DGCR6	0			chr21	43092956	43107587	U2AF1	0		chr21	43092956	43107587	U2AF1	0
chr22	18912777	18936553	PRODH	0.34			chr21	43169008	43172805	CRYAA	0		chr21	43169008	43172805	CRYAA	0
							chr22	18906028	18914238	DGCR6	0
WBC Autogen	Start	End	Gene	Average coverage			Chromosome	Start	End	Gene	Average coverage		Chromosome	Start	End	Gene	Average coverage
chr4	190084412	190085686	DUX4L1	0			chr2	130521197	130528604	CFC1B	0		chr2	130521197	130528604	CFC1B	0
chr5	70925030	70953942	SMN1	0.24			chr2	130592165	130599575	CFC1	0		chr2	130592165	130599575	CFC1	0
chr5	70968166	71025339	NAIP	0.87			chr11	1995176	2001470	H19	0		chr5	70925030	70953942	SMN1	0.99
chr11	1995176	2001470	H19	0			chr21	43053191	43076943	CBS	0.84		chr7	74796144	74851551	GTF2IRD2	0.74
chr17	36194869	36196758	CCL3L1	0.45			chr21	43092956	43107587	U2AF1	0		chr11	1995176	2001470	H19	0.51
chr21	43092956	43107587	U2AF1	0			chr21	43169008	43172805	CRYAA	0.53		chr21	43053191	43076943	CBS	0.44
chr21	43169008	43172805	CRYAA	0.31			chr22	18906028	18914238	DGCR6	0		chr21	43092956	43107587	U2AF1	0
chr22	18906028	18914238	DGCR6	0									chr21	43169008	43172805	CRYAA	0
chr22	18912777	18936553	PRODH	0.45
T662828295	Illumina						HiFi						ONT
Whole Blood Chemagen	Start	End	Gene	Average coverage			Chromosome	Start	End	Gene	Average coverage		Chromosome	Start	End	Gene	Average coverage
chr2	130521197	130528604	CFC1B	0			chr1	65419	71585	OR4F5	0		chr2	130521197	130528604	CFC1B	0
chr4	190084412	190085686	DUX4L1	0			chr2	130521197	130528604	CFC1B	0		chr5	70925030	70953942	SMN1	0.55
chr5	70925030	70953942	SMN1	0.14			chr5	70049638	70078522	SMN2	0.51		chr11	1995176	2001470	H19	0
chr6	32578769	32589848	HLA-DRB1	0.56			chr5	70925030	70953942	SMN1	0.31		chr21	43092956	43107587	U2AF1	0
chr11	1995176	2001470	H19	0			chr7	74796144	74851551	GTF2IRD2	0.42		chr21	43169008	43172805	CRYAA	0.17
chr12	11091287	11092313	TAS2R45	0			chr11	1995176	2001470	H19	0
chr17	36194869	36196758	CCL3L1	0			chr21	43053191	43076943	CBS	0.46
chr21	43092956	43107587	U2AF1	0			chr21	43092956	43107587	U2AF1	0
							chr21	43169008	43172805	CRYAA	0
WBC Chemagen	Start	End	Gene	Average coverage			Chromosome	Start	End	Gene	Average coverage		Chromosome	Start	End	Gene	Average coverage
chr2	130521197	130528604	CFC1B	0			chr1	65419	71585	OR4F5	0.27		chr2	130521197	130528604	CFC1B	0
chr4	190084412	190085686	DUX4L1	0			chr2	130521197	130528604	CFC1B	0		chr5	70049638	70078522	SMN2	0.73
chr5	70925030	70953942	SMN1	0.21			chr5	70049638	70078522	SMN2	0.55		chr5	70925030	70953942	SMN1	0.29
chr6	32578769	32589848	HLA-DRB1	0.6			chr5	70925030	70953942	SMN1	0.65		chr7	74796144	74851551	GTF2IRD2	0.99
chr11	1995176	2001470	H19	0			chr7	74796144	74851551	GTF2IRD2	0.53		chr11	1995176	2001470	H19	0
chr12	11091287	11092313	TAS2R45	0			chr11	1995176	2001470	H19	0		chr21	43053191	43076943	CBS	0.89
chr17	36194869	36196758	CCL3L1	0			chr21	43053191	43076943	CBS	0.23		chr21	43092956	43107587	U2AF1	0
chr21	43092956	43107587	U2AF1	0			chr21	43092956	43107587	U2AF1	0		chr21	43169008	43172805	CRYAA	0.19
							chr21	43169008	43172805	CRYAA	0
WBC Autogen	Start	End	Gene	Average coverage			Chromosome	Start	End	Gene	Average coverage		Chromosome	Start	End	Gene	Average coverage
chr2	130521197	130528604	CFC1B	0			chr2	130521197	130528604	CFC1B	0		chr2	130521197	130528604	CFC1B	0
chr4	190084412	190085686	DUX4L1	0			chr5	70925030	70953942	SMN1	0		chr11	1995176	2001470	H19	0
chr5	70925030	70953942	SMN1	0.21			chr7	74796144	74851551	GTF2IRD2	0.07		chr21	43053191	43076943	CBS	0.62
chr6	32578769	32589848	HLA-DRB1	0.54			chr11	1995176	2001470	H19	0		chr21	43092956	43107587	U2AF1	0
chr11	1995176	2001470	H19	0.01			chr21	43053191	43076943	CBS	0.18		chr21	43169008	43172805	CRYAA	0.5
chr12	11091287	11092313	TAS2R45	0			chr21	43092956	43107587	U2AF1	0
chr17	36194869	36196758	CCL3L1	0			chr21	43169008	43172805	CRYAA	0
chr21	43092956	43107587	U2AF1	0
Whole Blood Autogen	Start	End	Gene	Average coverage			Chromosome	Start	End	Gene	Average coverage		Chromosome	Start	End	Gene	Average coverage
chr2	130521197	130528604	CFC1B	0			chr1	65419	71585	OR4F5	0.65		chr2	130521197	130528604	CFC1B	0
chr4	190084412	190085686	DUX4L1	0			chr2	130521197	130528604	CFC1B	0		chr7	74796144	74851551	GTF2IRD2	0.69
chr5	70925030	70953942	SMN1	0.35			chr7	74796144	74851551	GTF2IRD2	0.28		chr11	1995176	2001470	H19	0
chr6	32578769	32589848	HLA-DRB1	0.83			chr11	1995176	2001470	H19	0		chr21	43092956	43107587	U2AF1	0
chr11	1995176	2001470	H19	0			chr21	43053191	43076943	CBS	0.63		chr21	43169008	43172805	CRYAA	0
chr12	11091287	11092313	TAS2R45	0.06			chr21	43092956	43107587	U2AF1	0
chr17	36194869	36196758	CCL3L1	0			chr21	43169008	43172805	CRYAA	0
chr21	43092956	43107587	U2AF1	0

## Sheet: DataS7
Supplement Data 7: In this sheet, we are comparing the performance of Oxford Nanopore Technologies (ONT), HiFi, and Illumina by benchmarking 273 genes from GIAB. This includes genes where at least one technology did not call any variants, some of which may be due to the benchmark set itself not containing any variants. Additionally, we are comparing the highest 10 genes' F-score and the lowest 10…
Genes where at least one technology did not call any varaint
green called red absent
Gene	Illumina	HiFi	ONT	Number of variants in the benchmark set
CRYAA	✓	✓	✓	9
FUT1	✓	✓	✓	0
H19	✓	✓	✓	1
IFNL3	✓	✓	✓	0
IGHV3-21	✓	✓	✓	0
KRTAP1-1	✓	✓	✓	1
MDK	✓	✓	✓	1
MOGS	✓	✓	✓	0
PCBP1	✓	✓	✓	0
PIGV	✓	✓	✓	1
TRMT1	✓	✓	✓	0
U2AF1	✓	✓	✓	0
Average F-score and perceison and recall for the 273 genes across all technologies
	Precision	Sensitivity	F-measure
HiFi_HG002	0.888481	0.939628	0.853415
Illumina_HG002	0.862448	0.926015	0.823512
ONT_HG002	0.780692	0.921923	0.690121
lowest F1 score genes between hapmap samples
HiFi Gene List
HiFi							Illumina							ONT							Gene characters
Gene	Variants	Substitutions	indels	Precision	Sensitivity	HiFi-F-measure	Gene	Variants	Sbsitutions	indels	Precision	Sensitivity	Illumina-F-measure	Gene	Variants	Sbsitutions	indels	Precision	Sensitivity	ONT-F-measure	Polyer5+ %	GC%	AG%
CBS	22	22	0	0.2273	0.0909	0.1299	CBS	14	13	1	0	0	0	CBS	34	33	1	0.2727	0.1636	0.2045	4.11755	59.1824	49.8442
CRYAA	3	3	0	0.6667	0.2222	0.3333	CRYAA	1	1	0	0	0	0	CRYAA	0	0	0	0	0	0	2.9497	63.1815	49.0914
GTF2IRD2	58	49	9	0.9286	0.3939	0.5532	GTF2IRD2	76	53	23	0.7027	0.3939	0.5049	GTF2IRD2	41	41	0	0.878	0.2727	0.4162	5.91983	46.5898	48.7863
H19	0	0	0	0	0	0	H19	0	0	0	0	0	0	H19	0	0	0	0	0	0	2.89164	62.1544	47.3467
KCNE1	18	16	2	1	0.1604	0.2764	KCNE1	15	14	1	0.9286	0.1226	0.2167	KCNE1	22	22	0	1	0.2075	0.3438	4.09786	43.7136	49.9557
KMT2C	438	361	77	0.5246	0.3902	0.4476	KMT2C	375	293	82	0.6667	0.6829	0.6747	KMT2C	462	404	58	0.3472	0.3049	0.3247	5.75423	38.6452	52.712
MDK	1	0	1	0	0	0	MDK	1	0	1	0	0	0	MDK	0	0	0	0	0	0	6.75105	66.2447	53.619
MUC1	119	109	10	0.7742	0.4174	0.5424	MUC1	15	14	1	1	0.0957	0.1746	MUC1	78	76	3	0.75	0.4435	0.5574	5.55556	68.0203	55.2876
SMN1	11	8	3	0.8	0.3636	0.5	SMN1	3	0	3	0.5	0.0455	0.0833	SMN1	9	9	0	1	0.4091	0.5806	6.21195	42.2178	49.3774
TERT	111	83	29	0.7586	0.4231	0.5432	TERT	112	89	23	0.92	0.4423	0.5974	TERT	94	84	11	0.5658	0.4135	0.4778	3.14162	58.4695	50.9339
Illumina Gene List
HiFi							Illumina							ONT							Gene characters
Gene	Variants	Sbsitutions	indels	Precision	Sensitivity	F-measure	Gene	Variants	Sbsitutions	indels	Precision	Sensitivity	F-measure	Gene	Variants	Sbsitutions	indels	Precision	Sensitivity	F-measure	Polyer5+ %	GC%	AG%
CBS	22	22	0	0.2273	0.0909	0.1299	CBS	14	13	1	0	0	0	CBS	34	33	1	0.2727	0.1636	0.2045	4.11755	59.1824	49.8442
CRYAA	3	3	0	0.6667	0.2222	0.3333	CRYAA	1	1	0	0	0	0	CRYAA	0	0	0	0	0	0	2.9497	63.1815	49.0914
H19	0	0	0	0	0	0	H19	0	0	0	0	0	0	H19	0	0	0	0	0	0	2.89164	62.1544	47.3467
HBM	59	41	20	0.8136	0.6098	0.6971	HBM	51	33	18	0.619	0.3171	0.4194	HBM	42	34	9	0.8095	0.4146	0.5484	4.20292	58.2427	54.9798
KCNE1	18	16	2	1	0.1604	0.2764	KCNE1	15	14	1	0.9286	0.1226	0.2167	KCNE1	22	22	0	1	0.2075	0.3438	4.09786	43.7136	49.9557
MDK	1	0	1	0	0	0	MDK	1	0	1	0	0	0	MDK	0	0	0	0	0	0	6.75105	66.2447	53.619
MUC1	119	109	10	0.7742	0.4174	0.5424	MUC1	15	14	1	1	0.0957	0.1746	MUC1	78	76	3	0.75	0.4435	0.5574	5.55556	68.0203	55.2876
RHCE	153	139	15	0.9935	0.9744	0.9838	RHCE	32	24	8	0.875	0.1795	0.2979	RHCE	144	135	9	0.9514	0.8782	0.9133	4.00483	46.8039	48.3229
SMN1	11	8	3	0.8	0.3636	0.5	SMN1	3	0	3	0.5	0.0455	0.0833	SMN1	9	9	0	1	0.4091	0.5806	6.21195	42.2178	49.3774
TCF3	44	33	12	0.8462	0.6875	0.7586	TCF3	23	18	5	0.8421	0.3333	0.4776	TCF3	41	35	6	0.7368	0.5833	0.6512	5.38257	59.5638	51.4091
ONT Gene List
HiFi							Illumina							ONT							Gene characters
Gene	Variants	Substitutions	indels	Precision	Sensitivity	F-measure	Gene	Variants	Sbsitutions	indels	Precision	Sensitivity	F-measure	Gene	Variants	Sbsitutions	indels	Precision	Sensitivity	F-measure	Polyer5+ %	GC%	AG%
CBS	22	22	0	0.2273	0.0909	0.1299	CBS	14	13	1	0	0	0	CBS	34	33	1	0.2727	0.1636	0.2045	4.11755	59.1824	49.8442
CRYAA	3	3	0	0.6667	0.2222	0.3333	CRYAA	1	1	0	0	0	0	CRYAA	0	0	0	0	0	0	2.9497	63.1815	49.0914
FLAD1	4	1	3	1	0.6	0.75	FLAD1	5	1	4	1	1	1	FLAD1	2	1	1	1	0.2	0.3333	5.62775	51.2535	51.4683
GP1BA	3	2	1	1	0.75	0.8571	GP1BA	3	2	1	1	0.75	0.8571	GP1BA	2	2	0	1	0.25	0.4	3.86016	55.9723	48.1063
H19	0	0	0	0	0	0	H19	0	0	0	0	0	0	H19	0	0	0	0	0	0	2.89164	62.1544	47.3467
HYAL1	4	2	2	1	0.5	0.6667	HYAL1	5	2	3	1	0.5	0.6667	HYAL1	1	1	0	1	0.1667	0.2857	6.79689	53.3024	50.012
KCNE1	18	16	2	1	0.1604	0.2764	KCNE1	15	14	1	0.9286	0.1226	0.2167	KCNE1	22	22	0	1	0.2075	0.3438	4.09786	43.7136	49.9557
KMT2C	438	361	77	0.5246	0.3902	0.4476	KMT2C	375	293	82	0.6667	0.6829	0.6747	KMT2C	462	404	58	0.3472	0.3049	0.3247	5.75423	38.6452	52.712
MDK	1	0	1	0	0	0	MDK	1	0	1	0	0	0	MDK	0	0	0	0	0	0	6.75105	66.2447	53.619
PIGV	1	0	1	1	1	1	PIGV	1	0	1	1	1	1	PIGV	0	0	0	0	0	0	4.22639	47.953	47.9015
Highest F1 score genes between hapmap samples
HiFi Gene List
HiFi							Illumina							ONT							Gene characters
Gene	Variants	Substitutions	indels	Precision	Sensitivity	HiFi-F-measure	Gene	Variants	Sbsitutions	indels	Precision	Sensitivity	Illumina-F-measure	Gene	Variants	Sbsitutions	indels	Precision	Sensitivity	ONT-F-measure	Polyer5+ %	GC%	AG%
MAFA	43	35	8	1	1	1	MAFA	43	35	8	0.9767	0.9767	0.9767	MAFA	34	33	1	1	0.7907	0.8831	4.27706	65.5411	49.645
MST1R	17	11	6	1	1	1	MST1R	16	11	5	1	0.9412	0.9697	MST1R	13	11	3	1	0.7647	0.8667	4.28546	55.8414	51.5263
MYOT	5	4	1	1	1	1	MYOT	6	4	2	1	1	1	MYOT	4	2	2	1	0.4	0.5714	6.2722	36.9879	51.403
NOD1	20	18	2	1	1	1	NOD1	18	16	2	1	0.9	0.9474	NOD1	21	20	1	0.9474	0.9	0.9231	3.7433	46.77	51.6468
ORC6	19	14	5	1	1	1	ORC6	19	14	5	1	1	1	ORC6	15	14	1	0.9333	0.7368	0.8235	4.71946	44.1664	49.9943
PIGV	1	0	1	1	1	1	PIGV	1	0	1	1	1	1	PIGV	0	0	0	0	0	0	4.22639	47.953	47.9015
SBK3	13	10	3	1	1	1	SBK3	13	10	3	1	1	1	SBK3	11	10	1	1	0.8462	0.9167	2.94659	56.8447	40.311
SIGLEC16	88	80	8	1	1	1	SIGLEC16	49	46	3	0.775	0.3523	0.4844	SIGLEC16	82	79	4	1	0.875	0.9333	3.40335	58.0362	47.9238
SSTR5	2	2	0	1	1	1	SSTR5	2	2	0	1	1	1	SSTR5	2	2	0	1	1	1	1.54298	67.6708	46.8773
TRBV9	2	2	0	1	1	1	TRBV9	2	2	0	1	1	1	TRBV9	2	2	0	1	1	1	0.959693	51.8234	47.7927
Illumina Gene List
HiFi							Illumina							ONT							Gene characters
Gene	Variants	Substitutions	indels	Precision	Sensitivity	HiFi-F-measure	Gene	Variants	Sbsitutions	indels	Precision	Sensitivity	Illumina-F-measure	Gene	Variants	Sbsitutions	indels	Precision	Sensitivity	ONT-F-measure	Polyer5+ %	GC%	AG%
KLF14	8	8	0	1	1	1	KLF14	8	8	0	1	1	1	KLF14	8	8	0	1	1	1	2.92418	57.8035	53.3152
LBR	32	30	2	1	1	1	LBR	32	30	2	1	1	1	LBR	31	29	2	1	0.9375	0.9677	4.93381	41.6949	50.5087
MYOT	5	4	1	1	1	1	MYOT	6	4	2	1	1	1	MYOT	4	2	2	1	0.4	0.5714	6.2722	36.9879	51.403
NPPA	13	10	3	1	0.9286	0.963	NPPA	14	10	4	1	1	1	NPPA	11	10	1	1	0.7857	0.88	5.08346	54.0592	45.827
ORC6	19	14	5	1	1	1	ORC6	19	14	5	1	1	1	ORC6	15	14	1	0.9333	0.7368	0.8235	4.71946	44.1664	49.9943
PIGV	1	0	1	1	1	1	PIGV	1	0	1	1	1	1	PIGV	0	0	0	0	0	0	4.22639	47.953	47.9015
SBK3	13	10	3	1	1	1	SBK3	13	10	3	1	1	1	SBK3	11	10	1	1	0.8462	0.9167	2.94659	56.8447	40.311
SOHLH1	34	31	3	1	0.9714	0.9855	SOHLH1	35	31	4	1	1	1	SOHLH1	32	31	1	1	0.9143	0.9552	3.67866	63.4298	50.0676
SSTR5	2	2	0	1	1	1	SSTR5	2	2	0	1	1	1	SSTR5	2	2	0	1	1	1	1.54298	67.6708	46.8773
TRBV9	2	2	0	1	1	1	TRBV9	2	2	0	1	1	1	TRBV9	2	2	0	1	1	1	0.959693	51.8234	47.7927
ONT Gene List
HiFi							Illumina							ONT							Gene characters
Gene	Variants	Substitutions	indels	Precision	Sensitivity	HiFi-F-measure	Gene	Variants	Sbsitutions	indels	Precision	Sensitivity	Illumina-F-measure	Gene	Variants	Sbsitutions	indels	Precision	Sensitivity	ONT-F-measure	Polyer5+ %	GC%	AG%
APOC4	6	6	0	1	1	1	APOC4	6	6	0	1	1	1	APOC4	6	6	0	1	1	1	5.98343	54.2498	55.4158
EIF2B5	4	3	1	1	1	1	EIF2B5	3	3	0	1	1	1	EIF2B5	3	3	0	1	1	1	3.29155	48.6518	49.6077
EXTL2	18	17	1	1	1	1	EXTL2	18	17	1	1	1	1	EXTL2	19	17	2	1	1	1	4.06016	38.1462	49.726
FCGR2B	44	42	2	0.9545	0.9767	0.9655	FCGR2B	26	25	1	0.9565	0.5116	0.6667	FCGR2B	41	41	0	1	0.9535	0.9762	2.95995	47.2432	50.5836
FKBP8	3	3	0	1	1	1	FKBP8	3	3	0	1	1	1	FKBP8	4	3	1	1	1	1	6.06847	56.6364	49.5132
HES7	3	3	0	1	1	1	HES7	3	3	0	1	1	1	HES7	3	3	0	1	1	1	3.32954	63.3466	48.5487
HMX1	26	24	2	1	1	1	HMX1	26	24	2	1	1	1	HMX1	25	24	1	1	0.9615	0.9804	3.66805	59.372	50.9684
KLF14	8	8	0	1	1	1	KLF14	8	8	0	1	1	1	KLF14	8	8	0	1	1	1	2.92418	57.8035	53.3152
SSTR5	2	2	0	1	1	1	SSTR5	2	2	0	1	1	1	SSTR5	2	2	0	1	1	1	1.54298	67.6708	46.8773
TRBV9	2	2	0	1	1	1	TRBV9	2	2	0	1	1	1	TRBV9	2	2	0	1	1	1	0.959693	51.8234	47.7927

## Sheet: DataS8
Supplement Data 8: Comparison of single nucleotide variants (SNVs), insertions, and deletions identified in the exome and intron regions of easy access genes in samples T662828295 and T668639440, separately, for different tissues: white blood cells (WBC) and whole blood cells. The extraction methods used were Autogen and Chemagen. The table illustrates the unique variants and shared variants betw…
Exome
T662828295
Whole_Blood_Chemagen
	sample sort	Count	HiFi	ONT	Illumina	Percentage of varaint to each case
No-calls	1	3235	X	X	X
Illumina	2	323			✓	8.93994
ONT	3	295		✓		8.16496
ONT-Illumina	4	409		✓	✓	11.3202
HiFi	5	182	✓			5.03737
HiFi-Illumina	6	171	✓		✓	4.73291
HiFi-ONT	7	152	✓	✓		4.20703		All	HiFi-Illumina	ONT-Illumina
All	8	2081	✓	✓	✓	57.5976		60.4738	5.97517	5.5411
								6.98171	6.49138	7.26841
Whole_Blood_Autogen								Illumina	HiFi-ONT	ONT or HiFi
	sample sort	Count	HiFi	ONT	Illumina	Percentage of varaint to each case
No-calls	1	3160	X	X	X
Illumina	2	264			✓	7.15835
ONT	3	206		✓		5.58568
ONT-Illumina	4	180		✓	✓	4.88069
HiFi	5	293	✓			7.94469
HiFi-Illumina	6	220	✓		✓	5.96529
HiFi-ONT	7	196	✓	✓		5.31453
All	8	2329	✓	✓	✓	63.1508
WBC_Chemagen
	sample sort	Count	HiFi	ONT	Illumina	Percentage of varaint to each case
No-calls	1	3180	X	X	X
Illumina	2	291			✓	7.93348
ONT	3	261		✓		7.11559
ONT-Illumina	4	149		✓	✓	4.06216
HiFi	5	180	✓			4.90731
HiFi-Illumina	6	212	✓		✓	5.77972
HiFi-ONT	7	199	✓	✓		5.4253
All	8	2376	✓	✓	✓	64.7764
WBC_Autogen
	sample sort	Count	HiFi	ONT	Illumina	Percentage of varaint to each case
No-calls	1	3120	X	X	X
Illumina	2	210			✓	5.63305
ONT	3	313		✓		8.39592
ONT-Illumina	4	132		✓	✓	3.54077
HiFi	5	236	✓			6.33047
HiFi-Illumina	6	235	✓		✓	6.30365
HiFi-ONT	7	214	✓	✓		5.74034
All	8	2388	✓	✓	✓	64.0558
T668639440
Whole_Blood_Chemagen
	sample sort	Count	HiFi	ONT	Illumina	Percentage of varaint to each case
No-calls	1	2734	X	X	X
Illumina	2	345			✓	8.386
ONT	3	258		✓		6.27127
ONT-Illumina	4	522		✓	✓	12.6884
HiFi	5	226	✓			5.49344
HiFi-Illumina	6	180	✓		✓	4.3753
HiFi-ONT	7	376	✓	✓		9.13952
All	8	2207	✓	✓	✓	53.6461
Whole_Blood_Autogen
	sample sort	Count	HiFi	ONT	Illumina	Percentage of varaint to each case
No-calls	1	2507	X	X	X
Illumina	2	248			✓	5.71297
ONT	3	301		✓		6.93389
ONT-Illumina	4	126		✓	✓	2.90256
HiFi	5	550	✓			12.6699
HiFi-Illumina	6	375	✓		✓	8.63856
HiFi-ONT	7	253	✓	✓		5.82815
All	8	2488	✓	✓	✓	57.314
WBC_Chemagen
	sample sort	Count	HiFi	ONT	Illumina	Percentage of varaint to each case
No-calls	1	2658	X	X	X
Illumina	2	274			✓	6.53938
ONT	3	307		✓		7.32697
ONT-Illumina	4	134		✓	✓	3.19809
HiFi	5	264	✓			6.30072
HiFi-Illumina	6	259	✓		✓	6.18138
HiFi-ONT	7	347	✓	✓		8.28162
All	8	2605	✓	✓	✓	62.1718
WBC_Autogen
	sample sort	Count	HiFi	ONT	Illumina	Percentage of varaint to each case
No-calls	1	2470	X	X	X
Illumina	2	243			✓	5.55048
ONT	3	334		✓		7.62905
ONT-Illumina	4	76		✓	✓	1.73595
HiFi	5	446	✓			10.1873
HiFi-Illumina	6	255	✓		✓	5.82458
HiFi-ONT	7	350	✓	✓		7.99452
All	8	2674	✓	✓	✓	61.0781
Intron
T662828295
Whole_Blood_Chemagen
	sample sort	Count	HiFi	ONT	Illumina	Percentage of varaint to each case
No-calls	1	48916	X	X	X
Illumina	2	6862			✓	11.8899
ONT	3	2196		✓		3.80504
ONT-Illumina	4	6055		✓	✓	10.4916
HiFi	5	4278	✓			7.41254
HiFi-Illumina	6	4096	✓		✓	7.09719
HiFi-ONT	7	3432	✓	✓		5.94667		All	HiFi-Illumina	ONT-Illumina
All	8	30794	✓	✓	✓	53.3571		57.6672	8.57049	5.65596
								10.0601	6.42949	5.80836
Whole_Blood_Autogen								Illumina	HiFi-ONT	ONT or HiFi
	sample sort	Count	HiFi	ONT	Illumina	Percentage of varaint to each case
No-calls	1	47605	X	X	X
Illumina	2	6043			✓	10.2382
ONT	3	1969		✓		3.33593
ONT-Illumina	4	2500		✓	✓	4.23557
HiFi	5	5364	✓			9.08783
HiFi-Illumina	6	5142	✓		✓	8.71171
HiFi-ONT	7	3540	✓	✓		5.99756
All	8	34466	✓	✓	✓	58.3932
WBC_Chemagen
	sample sort	Count	HiFi	ONT	Illumina	Percentage of varaint to each case
No-calls	1	47955	X	X	X
Illumina	2	5555			✓	9.46757
ONT	3	1688		✓		2.87691
ONT-Illumina	4	2632		✓	✓	4.4858
HiFi	5	5066	✓			8.63415
HiFi-Illumina	6	5012	✓		✓	8.54211
HiFi-ONT	7	4403	✓	✓		7.50418
All	8	34318	✓	✓	✓	58.4893
WBC_Autogen
	sample sort	Count	HiFi	ONT	Illumina	Percentage of varaint to each case
No-calls	1	47601	X	X	X
Illumina	2	5924			✓	10.0359
ONT	3	1723		✓		2.91895
ONT-Illumina	4	2585		✓	✓	4.37928
HiFi	5	5242	✓			8.88053
HiFi-Illumina	6	4938	✓		✓	8.36552
HiFi-ONT	7	3973	✓	✓		6.7307
All	8	34643	✓	✓	✓	58.6891
T668639440
Whole_Blood_Chemagen
	sample sort	Count	HiFi	ONT	Illumina	Percentage of varaint to each case
No-calls	1	39960	X	X	X
Illumina	2	8266			✓	12.3986
ONT	3	2774		✓		4.16085
ONT-Illumina	4	9707		✓	✓	14.56
HiFi	5	4407	✓			6.61027
HiFi-Illumina	6	4200	✓		✓	6.29978
HiFi-ONT	7	3571	✓	✓		5.35631
All	8	33744	✓	✓	✓	50.6142
Whole_Blood_Autogen
	sample sort	Count	HiFi	ONT	Illumina	Percentage of varaint to each case
No-calls	1	38319	X	X	X
Illumina	2	6308			✓	9.23437
ONT	3	1993		✓		2.91758
ONT-Illumina	4	2130		✓	✓	3.11814
HiFi	5	6154	✓			9.00893
HiFi-Illumina	6	7859	✓		✓	11.5049
HiFi-ONT	7	4193	✓	✓		6.13819
All	8	39673	✓	✓	✓	58.0779
WBC_Chemagen
	sample sort	Count	HiFi	ONT	Illumina	Percentage of varaint to each case
No-calls	1	37810	X	X	X
Illumina	2	6029			✓	8.76066
ONT	3	1627		✓		2.36417
ONT-Illumina	4	1756		✓	✓	2.55162
HiFi	5	6495	✓			9.4378
HiFi-Illumina	6	6150	✓		✓	8.93649
HiFi-ONT	7	4689	✓	✓		6.81353
All	8	42073	✓	✓	✓	61.1357
WBC_Autogen
	sample sort	Count	HiFi	ONT	Illumina	Percentage of varaint to each case
No-calls	1	37610	X	X	X
Illumina	2	5836			✓	8.45564
ONT	3	1719		✓		2.49062
ONT-Illumina	4	984		✓	✓	1.42569
HiFi	5	6206	✓			8.99173
HiFi-Illumina	6	6285	✓		✓	9.10619
HiFi-ONT	7	4796	✓	✓		6.94881
All	8	43193	✓	✓	✓	62.5813
